# Supplementary material for: A Long-Term Study on the Content of Polycyclic Aromatic Hydrocarbons in Rubber from End-of-Life Tires of Passenger Cars and Trucks
Source: Materials (Basel). 2022 Oct 10;15(19):7017. doi: 10.3390/ma15197017 (PMC9571790; doi:10.3390/ma15197017)
Supplement: Supplementary file 1 [file materials-15-07017-s001.zip]

Archive with 1 entries (1 files):
- materials-1870906-supplementary.pdf
